# Supplementary material for: Arterial stiffness in adults with steady-state bronchiectasis: association with clinical indices and disease severity
Source: Respir Res. 2018 May 9;19:86. doi: 10.1186/s12931-018-0790-3 (PMC5944117; doi:10.1186/s12931-018-0790-3)
Supplement: Supplementary file 1 — Figure S1. The median (IQR) of baPWV in patients with steady-state bronchiectasis (n = 70) and healthy controls (n = 72) when excluded subjects with hypertension, coronary heart disease or diabetes (*p < 0.001 by Mann-Whitney test). Significantly higher baPWV was found in bronchiectasis patients compared to healthy controls. Figure S2. The median (IQR) of baPWV in patients with steady-state bronchiectasis stratified by PA colonization (*p < 0.001 by Mann-Whitney test). Significantly higher baPWV was found in bronchiectasis patients with PA colonization than those without. Table S1. Right and left baPWV in patients with steady-state bronchiectasis and healthy controls. (ZIP 57 kb) [file 12931_2018_790_MOESM1_ESM.zip]

Archive with 3 entries (3 files):
- Figure S1.tif
- Figure S2.tif
- Online Supplement.docx
